# Supplementary material for: A Systematic Review of Diagnostic Modalities and Strategies for the Assessment of Complications in Adult Patients with Neurofibromatosis Type 1
Source: Cancers (Basel). 2024 Mar 11;16(6):1119. doi: 10.3390/cancers16061119 (PMC10968786; doi:10.3390/cancers16061119)
Supplement: Supplementary file 1 [file cancers-16-01119-s001.zip]

Archive with 1 entries (1 files):
- cancers-2873616-supplementary.pdf
